# Supplementary material for: Sleep Quality, Nutritional Habits, and Physical Activity in Pediatric Cancer Survivors: A Dyadic Analysis Approach
Source: Nutrients. 2025 Jan 11;17(2):250. doi: 10.3390/nu17020250 (PMC11767264; doi:10.3390/nu17020250)
Supplement: Supplementary file 1 [file nutrients-17-00250-s001.zip]

Archive with 1 entries (1 files):
- nutrients-3399006-supplementary.pdf
